# Supplementary material for: Genomic Analysis of a Highly Virulent NDM-1-Producing Escherichia coli ST162 Infecting a Pygmy Sperm Whale (Kogia breviceps) in South America
Source: Front Microbiol. 2022 Jun 10;13:915375. doi: 10.3389/fmicb.2022.915375 (PMC9231830; doi:10.3389/fmicb.2022.915375)
Supplement: Supplementary file 2 [file Table_1.xlsx]

## Sheet: SNP matrix
Supplementary Table 1. SNP-based matrix of 31 Escherichia coli ST162 genomes recovered from human, animal and environmental sources.
	BA01	ESC_VB0285AA_AS	ESC_VB0296AA_AS	ESC_WA2641AA_AS	ESC_WA2672AA_AS	ESC_FB0745AA_AS	ESC_FB0758AA_AS	ESC_NB6357AA_AS	ESC_UA7326AA_AS	ESC_UA9546AA_AS	ESC_NB4345AA_AS	ESC_NB4356AA_AS	ESC_JB7842AA_AS	ESC_WB4235AA_AS	ESC_BA7634AA_AS	ESC_TB9836AA_AS	ESC_WA2565AA_AS	ESC_GB6052AA_AS	ESC_RA1882AA_AS	ESC_IB9268AA_AS	ESC_NB0441AA_AS	ESC_VB5053AA_AS	ESC_OB3488AA_AS	ESC_VB7039AA_AS	ESC_KB4196AA_AS	ESC_XB7449AA_AS	ESC_KB1350AA_AS	ESC_VA9271AA_AS	ESC_IB9239AA_AS	ESC_IB9282AA_AS	ESC_YB1798AA_AS
BA01	0	59	59	962	982	983	984	1011	1071	1071	1095	1097	1107	1107	1111	1112	1112	1123	1123	1128	1128	1136	1138	1139	1142	1181	1185	1195	1281	1307	1343
ESC_VB0285AA_AS	59	0	6	953	973	974	975	996	1062	1062	1086	1088	1098	1098	1102	1103	1103	1114	1114	1119	1119	1127	1129	1130	1133	1172	1176	1186	1272	1298	1334
ESC_VB0296AA_AS	59	6	0	953	973	974	975	1002	1062	1062	1086	1088	1098	1098	1102	1103	1103	1114	1114	1119	1119	1127	1129	1130	1133	1172	1176	1186	1272	1298	1334
ESC_WA2641AA_AS	962	953	953	0	24	29	30	630	616	616	782	782	670	670	796	797	797	794	810	813	813	821	823	824	829	868	872	880	968	994	1030
ESC_WA2672AA_AS	982	973	973	24	0	53	54	652	638	638	802	804	690	690	816	819	819	816	830	835	835	843	845	846	849	888	892	900	988	1014	1050
ESC_FB0745AA_AS	983	974	974	29	53	0	3	651	637	637	803	803	691	691	817	818	818	815	831	834	834	842	844	845	850	889	893	901	989	1015	1050
ESC_FB0758AA_AS	984	975	975	30	54	3	0	652	638	638	804	804	692	692	818	819	819	816	832	835	835	843	845	846	851	890	894	902	990	1016	1051
ESC_NB6357AA_AS	1011	996	1002	630	652	651	652	0	120	120	747	747	158	158	763	762	762	759	775	778	778	786	788	789	794	833	837	847	933	959	995
ESC_UA7326AA_AS	1071	1062	1062	616	638	637	638	120	0	0	723	723	162	162	739	736	736	735	751	754	754	762	764	765	770	809	813	823	909	935	971
ESC_UA9546AA_AS	1071	1062	1062	616	638	637	638	120	0	0	723	723	162	162	739	736	736	735	751	754	754	762	764	765	770	809	813	823	909	935	971
ESC_NB4345AA_AS	1095	1086	1086	782	802	803	804	747	723	723	0	2	787	787	44	43	43	54	56	59	59	67	69	70	73	112	116	126	212	238	274
ESC_NB4356AA_AS	1097	1088	1088	782	804	803	804	747	723	723	2	0	789	789	46	43	43	54	58	59	59	67	69	70	75	114	118	128	214	240	276
ESC_JB7842AA_AS	1107	1098	1098	670	690	691	692	158	162	162	787	789	0	0	803	804	804	801	815	820	820	828	830	831	834	873	877	835	973	999	1035
ESC_WB4235AA_AS	1107	1098	1098	670	690	691	692	158	162	162	787	789	0	0	803	804	804	801	815	820	820	828	830	831	834	873	877	835	973	999	1035
ESC_BA7634AA_AS	1111	1102	1102	796	816	817	818	763	739	739	44	46	803	803	0	61	61	50	50	55	45	75	77	78	81	116	120	146	208	234	282
ESC_TB9836AA_AS	1112	1103	1103	797	819	818	819	762	736	736	43	43	804	804	61	0	6	69	73	74	74	82	84	85	90	129	133	145	229	255	291
ESC_WA2565AA_AS	1112	1103	1103	797	819	818	819	762	736	736	43	43	804	804	61	6	0	69	73	74	74	82	84	85	90	129	133	145	229	255	291
ESC_GB6052AA_AS	1123	1114	1114	794	816	815	816	759	735	735	54	54	801	801	50	69	69	0	70	49	49	93	95	96	101	126	130	156	204	230	302
ESC_RA1882AA_AS	1123	1114	1114	810	830	831	832	775	751	751	56	58	815	815	50	73	73	70	0	75	65	87	89	90	93	128	132	158	228	254	294
ESC_IB9268AA_AS	1128	1119	1119	813	835	834	835	778	754	754	59	59	820	820	55	74	74	49	75	0	46	98	100	101	106	131	135	161	203	229	307
ESC_NB0441AA_AS	1128	1119	1119	813	835	834	835	778	754	754	59	59	820	820	45	74	74	49	65	46	0	88	90	91	96	131	135	161	203	229	297
ESC_VB5053AA_AS	1136	1127	1127	821	843	842	843	786	762	762	67	67	828	828	75	82	82	93	87	98	88	0	44	15	50	153	157	169	253	279	251
ESC_OB3488AA_AS	1138	1129	1129	823	845	844	845	788	764	764	69	69	830	830	77	84	84	95	89	100	90	44	0	47	42	155	159	171	255	281	247
ESC_VB7039AA_AS	1139	1130	1130	824	846	845	846	789	765	765	70	70	831	831	78	85	85	96	90	101	91	15	47	0	53	156	160	172	256	282	254
ESC_KB4196AA_AS	1142	1133	1133	829	849	850	851	794	770	770	73	75	834	834	81	90	90	101	93	106	96	50	42	53	0	159	163	175	259	285	251
ESC_XB7449AA_AS	1181	1172	1172	868	888	889	890	833	809	809	112	114	873	873	116	129	129	126	128	131	131	153	155	156	159	0	26	214	284	310	360
ESC_KB1350AA_AS	1185	1176	1176	872	892	893	894	837	813	813	116	118	877	877	120	133	133	130	132	135	135	157	159	160	163	26	0	218	288	314	364
ESC_VA9271AA_AS	1195	1186	1186	880	900	901	902	847	823	823	126	128	835	835	146	145	145	156	158	161	161	169	171	172	175	214	218	0	314	339	376
ESC_IB9239AA_AS	1281	1272	1272	968	988	989	990	933	909	909	212	214	973	973	208	229	229	204	228	203	203	253	255	256	259	284	288	314	0	92	460
ESC_IB9282AA_AS	1307	1298	1298	994	1014	1015	1016	959	935	935	238	240	999	999	234	255	255	230	254	229	229	279	281	282	285	310	314	339	92	0	486
ESC_YB1798AA_AS	1343	1334	1334	1030	1050	1050	1051	995	971	971	274	276	1035	1035	282	291	291	302	294	307	297	251	247	254	251	360	364	376	460	486	0
min: 0 max: 1343
